# Supplementary material for: Plasma Cholesterol- and Body Fat-Lowering Effects of Chicken Protein Hydrolysate and Oil in High-Fat Fed Male Wistar Rats
Source: Nutrients. 2022 Dec 16;14(24):5364. doi: 10.3390/nu14245364 (PMC9785847; doi:10.3390/nu14245364)
Supplement: Supplementary file 1 [file nutrients-14-05364-s001.zip]

Archive with 1 entries (1 files):
- nutrients-1931720-supplementary.pdf
